# Supplementary material for: Autonomic Dysfunction Contributes to Impairment of Cerebral Autoregulation in Patients with Epilepsy
Source: J Pers Med. 2021 Apr 17;11(4):313. doi: 10.3390/jpm11040313 (PMC8073240; doi:10.3390/jpm11040313)
Supplement: Supplementary file 1 [file jpm-11-00313-s001.zip]

Archive with 1 entries (1 files):
- jpm-1173226-supplementary.pdf
